# Supplementary material for: Joule-Heating Effect of Thin Films with Carbon-Based Nanomaterials
Source: Materials (Basel). 2022 Jun 18;15(12):4323. doi: 10.3390/ma15124323 (PMC9230175; doi:10.3390/ma15124323)
Supplement: Supplementary file 1 [file materials-15-04323-s001.zip]

Archive with 1 entries (1 files):
- materials-1766782-supplementary.pdf
